# Supplementary material for: Spatial Distribution of Trypanosomes in Cattle From Western Kenya
Source: Front Vet Sci. 2020 Aug 28;7:554. doi: 10.3389/fvets.2020.00554 (PMC7485574; doi:10.3389/fvets.2020.00554)
Supplement: Supplementary file 1 [file Table_1.xlsx]

## Sheet: Cattle_tryps
	Demographic characteristics and trypanosome results for all the cattle samples tested
	Cattle_id	Breed	Age (months)	Sex	Tryps_thin_vivax	Tryps_thin_congo	Tryps_thin_brucei	Thin smear total results	Tryps_thick_vivax	Tryps_thick_congo	Tryps_thick_brucei	Thick total results	All microscopy results	TbruceiPCR	T.congolense PCR	TvivaxPCR	PCR total results	All tryps results
1	110501	0	0	2	0	0	0	0	0	0	0	0	0	0	0	0	0	0
2	110502	0	0	2	0	0	0	0	0	0	0	0	0	0	0	0	0	0
3	116254	0	0	2	0	0	0	0	0	0	0	0	0	0	0	0	0	0
4	116674	0	0	2	0	0	0	0	0	0	0	0	0	0	0	0	0	0
5	116698	0	0	1	0	0	0	0	0	0	0	0	0	0	0	0	0	0
6	112258	0	5	2	0	0	0	0	0	0	0	0	0	0	0	0	0	0
7	116267	0	7	2	0	0	0	0	0	0	0	0	0	0	0	0	0	0
8	110533	0	8	2	0	0	0	0	0	0	0	0	0	0	0	0	0	0
9	4102	0	10	1	0	0	0	0	0	0	0	0	0	0	0	0	0	0
10	119340	0	10	2	0	0	0	0	0	0	0	0	0	0	0	0	0	0
11	116947	0	11	2	0	0	0	0	0	0	0	0	0	0	0	0	0	0
12	4096	0	12	2	0	0	0	0	0	0	0	0	0	0	0	0	0	0
13	110517	0	15	1	0	0	0	0	0	0	0	0	0	0	0	0	0	0
14	119331	0	18	2	0	0	0	0	0	0	0	0	0	0	0	0	0	0
15	112205	0	36	2	0	0	0	0	0	0	0	0	0	0	0	0	0	0
16	815	1	0	1	0	0	0	0	0	0	0	0	0	0	0	0	0	0
17	3737	1	0	2	0	0	0	0	0	0	0	0	0	0	0	0	0	0
18	4174	1	0	2	0	0	0	0	0	0	0	0	0	0	0	0	0	0
19	4182	1	0	2	0	0	0	0	0	0	0	0	0	0	0	0	0	0
20	5430	1	0	2	0	0	0	0	0	0	0	0	0	0	0	0	0	0
21	5424	1	0	2	0	0	0	0	0	0	0	0	0	0	0	0	0	0
22	5899	1	0	2	0	0	0	0	0	0	0	0	0	0	0	0	0	0
23	5882	1	0	2	0	0	0	0	0	0	0	0	0	0	0	0	0	0
24	9670	1	0	1	0	0	0	0	0	0	0	0	0	0	0	0	0	0
25	9676	1	0	1	0	0	0	0	0	0	0	0	0	0	0	0	0	0
26	8697	1	0	2	0	0	0	0	0	0	0	0	0	0	0	0	0	0
27	9394	1	0	2	0	0	0	0	0	0	0	0	0	0	0	0	0	0
28	8397	1	0	2	0	0	0	0	0	0	0	0	0	0	0	0	0	0
29	8328	1	0	2	0	0	0	0	0	0	0	0	0	0	0	0	0	0
30	8321	1	0	2	0	0	0	0	0	0	0	0	0	0	0	0	0	0
31	8315	1	0	1	0	0	0	0	0	0	0	0	0	0	0	0	0	0
32	116138	1	0	2	0	0	0	0	0	0	0	0	0	0	0	0	0	0
33	116246	1	0	1	0	0	0	0	0	0	0	0	0	0	0	0	0	0
34	116948	1	0	2	0	0	0	0	0	0	0	0	0	0	0	0	0	0
35	117470	1	0	2	0	0	0	0	0	0	0	0	0	0	0	0	0	0
36	120284	1	0	2	0	0	0	0	0	0	0	0	0	0	0	0	0	0
37	5401	1	1	1	0	0	0	0	0	0	0	0	0	0	0	0	0	0
38	8387	1	1	2	0	0	0	0	0	0	0	0	0	0	0	0	0	0
39	5402	1	2	2	0	0	0	0	0	0	0	0	0	0	0	0	0	0
40	5440	1	2	1	0	0	0	0	0	0	0	0	0	0	0	0	0	0
41	10081	1	2	2	0	0	0	0	0	0	0	0	0	0	0	0	0	0
42	6007	1	3	2	0	0	0	0	0	0	0	0	0	0	0	0	0	0
43	10082	1	3	2	0	0	0	0	0	0	0	0	0	0	0	0	0	0
44	5460	1	4	1	0	0	0	0	0	0	0	0	0	0	0	0	0	0
45	10083	1	4	1	0	0	0	0	0	0	0	0	0	0	0	0	0	0
46	120285	1	6	1	0	0	0	0	0	0	0	0	0	0	0	0	0	0
47	5253	1	12	2	0	0	0	0	0	0	0	0	0	0	0	0	0	0
48	8020	1	12	2	0	0	0	0	0	0	0	0	0	0	0	0	0	0
49	7370	1	12	2	0	0	0	0	0	0	0	0	0	0	0	0	0	0
50	5416	1	14	1	0	0	0	0	0	0	0	0	0	0	0	0	0	0
51	10428	1	14	2	0	0	0	0	0	0	0	0	0	0	0	0	0	0
52	5319	1	18	1	0	0	0	0	0	0	0	0	0	0	0	0	0	0
53	116666	1	18	2	0	0	0	0	0	0	0	0	0	0	0	0	0	0
54	5414	1	24	1	0	0	0	0	0	0	0	0	0	0	0	0	0	0
55	9388	1	24	2	0	0	0	0	0	0	0	0	0	0	0	0	0	0
56	110095	1	24	1	0	0	0	0	0	0	0	0	0	0	0	0	0	0
57	123420	1	28	1	0	0	0	0	0	0	0	0	0	0	0	0	0	0
58	5343	1	30	1	0	0	0	0	0	0	0	0	0	0	0	0	0	0
59	12620	1	30	2	0	0	0	0	0	0	0	0	0	0	0	0	0	0
60	5915	1	36	1	0	0	0	0	0	0	0	0	0	0	0	0	0	0
61	9681	1	36	1	0	0	0	0	0	0	0	0	0	0	0	0	0	0
62	113482	1	42	1	0	0	0	0	0	0	0	0	0	0	0	0	0	0
63	113303	1	48	2	0	0	0	0	0	0	0	0	0	0	0	0	0	0
64	5335	1	60	2	0	0	0	0	0	0	0	0	0	0	0	0	0	0
65	5327	1	72	2	0	0	0	0	0	0	0	0	0	0	0	0	0	0
66	116154	1	72	2	0	0	0	0	0	0	0	0	0	0	0	0	0	0
67	2013	2	0	2	1	0	0	1	1	0	0	1	1	0	0	0	0	1
68	3392	2	0	2	0	0	0	0	0	0	0	0	0	0	0	0	0	0
69	3205	2	0	2	0	0	0	0	0	0	0	0	0	0	0	0	0	0
70	3206	2	0	2	0	0	0	0	0	0	0	0	0	0	0	0	0	0
71	3250	2	0	2	0	0	0	0	0	0	0	0	0	0	0	0	0	0
72	3244	2	0	2	0	0	0	0	0	0	0	0	0	0	0	0	0	0
73	3408	2	0	2	0	0	0	0	0	0	0	0	0	0	0	0	0	0
74	4652	2	0	2	0	0	0	0	0	0	0	0	0	0	0	0	0	0
75	4657	2	0	2	0	0	0	0	0	0	0	0	0	0	0	0	0	0
76	4706	2	0	1	0	0	0	0	0	0	0	0	0	0	0	0	0	0
77	4794	2	0	2	0	0	0	0	0	0	0	0	0	0	0	0	0	0
78	4788	2	0	2	0	0	0	0	0	0	0	0	0	0	0	0	0	0
79	4826	2	0	2	0	0	0	0	0	0	0	0	0	0	0	0	0	0
80	6280	2	0	1	0	0	0	0	0	0	0	0	0	0	0	0	0	0
81	6077	2	0	1	0	0	0	0	0	0	0	0	0	0	0	0	0	0
82	6072	2	0	2	0	0	0	0	0	0	0	0	0	0	0	0	0	0
83	6279	2	0	2	0	0	0	0	0	0	0	0	0	0	0	0	0	0
84	2368	2	0	2	0	0	0	0	0	0	0	0	0	0	0	1	1	1
85	2472	2	0	2	0	0	0	0	0	0	0	0	0	0	0	0	0	0
86	2463	2	0	1	0	0	0	0	0	0	0	0	0	0	0	0	0	0
87	6118	2	0	2	0	0	0	0	0	0	0	0	0	0	0	0	0	0
88	111057	2	0	2	0	0	0	0	0	0	0	0	0	0	0	0	0	0
89	111454	2	0	2	0	0	0	0	0	0	0	0	0	0	0	0	0	0
90	111606	2	0	2	0	0	0	0	0	0	0	0	0	0	0	0	0	0
91	112226	2	0	2	0	0	0	0	0	0	0	0	0	0	0	0	0	0
92	112835	2	0	2	0	0	0	0	0	0	0	0	0	0	0	0	0	0
93	116230	2	0	2	0	0	0	0	0	0	0	0	0	0	0	0	0	0
94	116518	2	0	2	0	0	0	0	0	0	0	0	0	0	0	0	0	0
95	116650	2	0	2	0	0	0	0	0	0	0	0	0	0	0	0	0	0
96	117764	2	0	2	0	0	0	0	0	0	0	0	0	0	0	0	0	0
97	117780	2	0	2	0	0	0	0	0	0	0	0	0	0	0	0	0	0
98	117788	2	0	1	0	0	0	0	0	0	0	0	0	0	0	0	0	0
99	118530	2	0	2	0	0	0	0	0	0	0	0	0	0	0	0	0	0
100	118538	2	0	2	0	0	0	0	0	0	0	0	0	0	0	0	0	0
101	118781	2	0	2	NA	NA	NA	NA	0	0	0	0		0	0	0	0
102	119224	2	0	1	0	0	0	0	0	0	0	0	0	0	0	0	0	0
103	119505	2	0	1	0	0	0	0	0	0	0	0	0	0	0	0	0	0
104	119091	2	0	2	0	0	0	0	0	0	0	0	0	0	0	0	0	0
105	119842	2	0	1	0	0	0	0	0	0	0	0	0	0	0	0	0	0
106	121854	2	0	2	0	0	0	0	0	0	0	0	0	0	0	0	0	0
107	121864	2	0	2	1	0	0	1	1	0	0	1	1	0	0	0	0	1
108	121865	2	0	1	0	0	0	0	0	0	0	0	0	0	0	0	0	0
109	121881	2	0	1	0	0	0	0	0	0	0	0	0	0	0	0	0	0
110	122185	2	0	1	0	0	0	0	0	0	0	0	0	0	0	0	0	0
111	122186	2	0	2	0	0	0	0	0	0	0	0	0	0	0	0	0	0
112	122371	2	0	2	0	0	0	0	0	0	0	0	0	0	0	0	0	0
113	122372	2	0	2	0	0	0	0	0	0	0	0	0	0	0	0	0	0
114	122620	2	0	2	0	0	0	0	0	0	0	0	0	0	0	0	0	0
115	122618	2	0	2	0	0	0	0	0	0	0	0	0	0	0	0	0	0
116	122741	2	0	2	0	0	0	0	0	0	0	0	0	0	0	0	0	0
117	123068	2	0	2	0	0	0	0	0	0	0	0	0	0	0	0	0	0
118	123410	2	0	2	0	0	0	0	0	0	0	0	0	0	0	0	0	0
119	123412	2	0	2	0	0	0	0	0	0	0	0	0	0	0	0	0	0
120	123415	2	0	2	0	0	0	0	0	0	0	0	0	0	0	0	0	0
121	123417	2	0	2	0	0	0	0	0	0	0	0	0	0	0	0	0	0
122	123418	2	0	2	0	0	0	0	0	0	0	0	0	0	0	0	0	0
123	123419	2	0	1	0	0	0	0	0	0	0	0	0	0	0	0	0	0
124	123421	2	0	2	0	0	0	0	0	0	0	0	0	0	0	0	0	0
125	123663	2	0	2	0	0	0	0	0	0	0	0	0	0	0	0	0	0
126	123717	2	0	2	0	0	0	0	0	0	0	0	0	0	0	0	0	0
127	123719	2	0	2	0	0	0	0	0	0	0	0	0	0	0	0	0	0
128	123863	2	0	2	0	0	0	0	0	0	0	0	0	0	0	0	0	0
129	124715	2	0	2	0	0	0	0	0	0	0	0	0	0	0	0	0	0
130	124713	2	0	2	0	0	0	0	0	0	0	0	0	0	0	0	0	0
131	124712	2	0	2	0	0	0	0	0	0	0	0	0	0	0	0	0	0
132	124710	2	0	1	0	0	0	0	0	0	0	0	0	0	0	0	0	0
133	119935	2	1	2	NA	NA	NA	NA	NA	NA	NA	NA	NA	0	0	0	0
134	122090	2	2	1	0	0	0	0	0	0	0	0	0	0	0	0	0	0
135	123662	2	2	2	0	0	0	0	0	0	0	0	0	0	0	0	0	0
136	123864	2	2	1	0	0	0	0	0	0	0	0	0	0	0	0	0	0
137	3404	2	3	2	0	0	0	0	0	0	0	0	0	0	0	0	0	0
138	119255	2	3	1	0	0	0	0	0	0	0	0	0	0	0	0	0	0
139	119876	2	3	2	0	0	0	0	0	0	0	0	0	0	0	0	0	0
140	117796	2	4	2	0	0	0	0	0	0	0	0	0	0	0	0	0	0
141	119837	2	4	2	0	0	0	0	0	0	0	0	0	0	0	0	0	0
142	2384	2	6	2	0	0	0	0	0	0	0	0	0	0	0	0	0	0
143	116706	2	6	2	0	0	0	0	0	0	0	0	0	0	0	0	0	0
144	119839	2	6	1	0	0	0	0	0	0	0	0	0	0	0	0	0	0
145	4800	2	8	2	0	0	0	0	0	0	0	0	0	0	0	0	0	0
146	122375	2	8	1	0	0	0	0	0	0	0	0	0	0	0	0	0	0
147	124711	2	8	2	0	0	0	0	0	0	0	0	0	0	0	0	0	0
148	124716	2	9	1	0	0	0	0	0	0	0	0	0	0	0	0	0	0
149	124714	2	9	1	0	0	0	0	0	0	0	0	0	0	0	0	0	0
150	116649	2	12	2	0	0	0	0	0	0	0	0	0	0	0	0	0	0
151	119840	2	12	1	0	0	0	0	0	0	0	0	0	0	0	0	0	0
152	123414	2	12	1	0	0	0	0	0	0	0	0	0	0	0	0	0	0
153	6119	2	13	1	0	0	0	0	0	0	0	0	0	0	0	0	0	0
154	119845	2	13	2	0	0	0	0	0	0	0	0	0	0	0	0	0	0
155	3398	2	16	2	0	0	0	0	0	0	0	0	0	0	0	0	0	0
156	4645	2	18	2	0	0	0	0	0	0	0	0	0	0	0	0	0	0
157	4786	2	18	1	0	0	0	0	0	0	0	0	0	0	0	0	0	0
158	118570	2	18	2	0	0	0	0	0	0	0	0	0	0	0	0	0	0
159	124338	2	18	2	0	0	0	0	0	0	0	0	0	0	0	0	0	0
160	122187	2	20	2	0	0	0	0	0	0	0	0	0	0	0	0	0	0
161	3274	2	24	2	0	0	0	0	0	0	0	0	0	0	0	0	0	0
162	6020	2	24	2	0	0	0	0	0	0	0	0	0	0	0	0	0	0
163	116525	2	24	2	0	0	0	0	0	0	0	0	0	0	0	0	0	0
164	118553	2	24	1	0	0	0	0	0	0	0	0	0	0	0	0	0	0
165	119216	2	24	2	0	0	0	0	0	0	0	0	0	0	0	0	0	0
166	119497	2	24	2	0	0	0	0	0	0	0	0	0	0	0	0	0	0
167	119844	2	24	2	0	0	0	0	0	0	0	0	0	0	0	0	0	0
168	119841	2	24	1	0	0	0	0	0	0	0	0	0	0	0	0	0	0
169	123413	2	24	1	0	0	0	0	0	0	0	0	0	0	0	0	0	0
170	3261	2	36	1	0	0	0	0	0	0	0	0	0	0	0	0	0	0
171	3255	2	36	1	0	0	0	0	0	0	0	0	0	0	0	0	0	0
172	6095	2	36	1	0	0	0	0	0	0	0	0	0	0	0	0	0	0
173	119843	2	36	2	NA	NA	NA	NA	0	0	0	0		0	0	0	0
174	122079	2	36	2	0	0	0	0	0	0	0	0	0	0	0	0	0	0
175	4825	2	48	2	0	0	0	0	0	0	0	0	0	0	0	0	0	0
176	122740	2	48	1	0	0	0	0	0	0	0	0	0	0	0	0	0	0
177	111590	2	54	2	0	0	0	0	0	0	0	0	0	0	0	0	0	0
178	116682	2	72	2	0	0	0	0	0	0	0	0	0	0	0	0	0	0
179	111598	2	96	1	0	0	0	0	0	0	0	0	0	0	0	0	0	0
180	116690	2	120	2	0	0	0	0	0	0	0	0	0	0	0	0	0	0
181	122619	2	120	2	0	0	0	0	0	0	0	0	0	0	0	0	0	0
182	124337	2	180	2	0	0	0	0	0	0	0	0	0	0	0	0	0	0
183	1465	3	0	2	0	0	0	0	0	0	0	0	0	0	0	0	0	0
184	1795	3	0	2	0	0	0	0	0	1	0	1	1	0	0	0	0	1
185	1914	3	0	2	0	0	0	0	0	0	0	0	0	0	0	0	0	0
186	2069	3	0	2	0	0	0	0	0	0	0	0	0	0	0	0	0	0
187	1913	3	0	2	0	0	0	0	0	0	0	0	0	0	0	0	0	0
188	2072	3	0	2	1	0	0	1	0	0	0	0	1	0	0	0	0	1
189	1848	3	0	1	0	0	0	0	0	0	0	0	0	0	0	0	0	0
190	1828	3	0	2	0	0	0	0	0	0	0	0	0	0	0	0	0	0
191	1878	3	0	2	0	0	0	0	0	0	0	0	0	0	0	0	0	0
192	1872	3	0	2	0	0	0	0	0	0	0	0	0	0	0	0	0	0
193	1857	3	0	2	0	0	0	0	0	0	0	0	0	0	0	0	0	0
194	876	3	0	2	0	0	0	0	0	0	0	0	0	0	0	0	0	0
195	875	3	0	2	0	0	0	0	0	0	0	0	0	0	0	0	0	0
196	1535	3	0	1	0	0	0	0	0	0	0	0	0	0	0	0	0	0
197	874	3	0	1	0	0	0	0	0	0	0	0	0	0	0	0	0	0
198	1513	3	0	2	0	0	0	0	1	0	0	1	1	0	0	0	0	1
199	860	3	0	1	0	0	0	0	1	0	0	1	1	1	0	0	1	1
200	2695	3	0	2	0	0	0	0	0	0	0	0	0	0	0	0	0	0
201	2701	3	0	2	0	0	0	0	0	0	0	0	0	0	0	0	0	0
202	2707	3	0	2	0	0	0	0	0	0	0	0	0	1	0	0	1	1
203	3339	3	0	1	0	0	0	0	0	0	0	0	0	0	0	0	0	0
204	3352	3	0	1	0	0	0	0	0	0	0	0	0	0	0	0	0	0
205	3135	3	0	1	0	0	0	0	0	0	0	0	0	0	0	0	0	0
206	3417	3	0	1	0	0	0	0	0	0	0	0	0	0	0	0	0	0
207	3117	3	0	2	0	0	0	0	0	0	0	0	0	0	0	0	0	0
208	3106	3	0	2	0	0	0	0	0	0	0	0	0	0	0	0	0	0
209	3132	3	0	2	0	0	0	0	0	0	0	0	0	0	0	0	0	0
210	3130	3	0	2	0	0	0	0	0	0	0	0	0	0	0	0	0	0
211	3884	3	0	2	0	0	0	0	0	0	0	0	0	0	0	0	0	0
212	4187	3	0	2	0	0	0	0	0	0	0	0	0	0	0	0	0	0
213	4447	3	0	2	0	0	0	0	0	0	0	0	0	0	0	0	0	0
214	4534	3	0	2	0	0	0	0	0	0	0	0	0	0	0	0	0	0
215	4712	3	0	2	0	0	0	0	0	0	0	0	0	0	0	0	0	0
216	4717	3	0	2	0	0	0	0	0	0	0	0	0	0	0	0	0	0
217	4736	3	0	1	0	0	0	0	0	0	0	0	0	0	0	0	0	0
218	4742	3	0	1	0	0	0	0	0	0	0	0	0	0	0	0	0	0
219	4756	3	0	2	0	0	0	0	0	0	0	0	0	0	0	0	0	0
220	5466	3	0	2	0	0	0	0	0	0	0	0	0	0	0	0	0	0
221	5539	3	0	2	0	0	0	0	0	0	0	0	0	0	0	0	0	0
222	5905	3	0	2	0	0	0	0	0	0	0	0	0	0	0	0	0	0
223	5870	3	0	2	0	0	0	0	0	0	0	0	0	0	0	0	0	0
224	6042	3	0	2	0	0	0	0	0	0	0	0	0	0	0	0	0	0
225	6063	3	0	2	0	0	0	0	0	0	0	0	0	0	0	0	0	0
226	2366	3	0	2	0	1	0	1	0	1	0	1	1	0	0	0	0	1
227	2483	3	0	2	0	0	0	0	0	0	0	0	0	1	0	0	1	1
228	2478	3	0	2	0	0	0	0	0	0	0	0	0	0	0	0	0	0
229	2471	3	0	2	0	0	0	0	0	0	0	0	0	0	0	0	0	0
230	3107	3	0	2	0	0	0	0	0	0	0	0	0	0	0	0	0	0
231	2450	3	0	2	0	0	0	0	0	0	0	0	0	0	0	0	0	0
232	3167	3	0	2	0	0	0	0	0	0	0	0	0	0	0	0	0	0
233	2380	3	0	2	0	0	0	0	0	0	0	0	0	0	0	0	0	0
234	5182	3	0	2	0	0	0	0	0	0	0	0	0	0	0	0	0	0
235	9914	3	0	1	0	0	0	0	0	0	0	0	0	0	0	0	0	0
236	9928	3	0	2	0	0	0	0	0	0	0	0	0	0	0	0	0	0
237	5196	3	0	1	0	0	0	0	0	0	0	0	0	0	0	0	0	0
238	5560	3	0	2	0	0	0	0	0	0	0	0	0	0	0	0	0	0
239	9596	3	0	2	0	0	0	0	0	0	0	0	0	0	0	0	0	0
240	9248	3	0	2	0	0	0	0	0	0	0	0	0	0	0	0	0	0
241	8247	3	0	2	0	0	0	0	0	0	0	0	0	0	0	0	0	0
242	8334	3	0	1	0	0	0	0	0	0	0	0	0	0	0	0	0	0
243	8236	3	0	1	1	0	0	1	1	0	0	1	1	0	0	1	1	1
244	7844	3	0	2	0	0	0	0	0	0	0	0	0	0	0	0	0	0
245	7402	3	0	1	0	0	0	0	0	0	0	0	0	0	0	0	0	0
246	7350	3	0	2	0	0	0	0	0	0	0	0	0	0	0	0	0	0
247	7258	3	0	2	0	0	0	0	0	0	0	0	0	0	0	0	0	0
248	7191	3	0	2	0	0	0	0	0	0	0	0	0	0	0	0	0	0
249	7081	3	0	2	0	0	0	0	0	0	0	0	0	0	0	0	0	0
250	7054	3	0	2	0	0	0	0	0	0	0	0	0	0	0	0	0	0
251	6977	3	0	2	0	0	0	0	0	0	0	0	0	0	0	0	0	0
252	6990	3	0	2	0	0	0	0	0	0	0	0	0	0	0	0	0	0
253	6699	3	0	1	0	0	0	0	0	0	0	0	0	0	0	0	0	0
254	10357	3	0	2	0	0	0	0	0	0	0	0	0	0	0	0	0	0
255	10437	3	0	2	0	0	0	0	0	0	0	0	0	0	0	0	0	0
256	12037	3	0	2	0	0	0	0	0	0	0	0	0	0	0	0	0	0
257	12121	3	0	2	0	0	0	0	0	0	0	0	0	0	0	0	0	0
258	12011	3	0	1	0	0	0	0	0	0	0	0	0	0	0	0	0	0
259	12293	3	0	1	0	0	0	0	0	0	0	0	0	0	0	0	0	0
260	12526	3	0	2	0	0	0	0	0	0	0	0	0	0	0	0	0	0
261	12670	3	0	2	0	0	0	0	0	0	0	0	0	0	0	0	0	0
262	12672	3	0	1	0	0	0	0	0	0	0	0	0	0	0	0	0	0
263	110878	3	0	2	0	0	0	0	0	0	0	0	0	0	0	0	0	0
264	110885	3	0	1	0	0	0	0	0	0	0	0	0	0	0	0	0	0
265	111027	3	0	2	0	0	0	0	0	0	0	0	0	0	0	0	0	0
266	111028	3	0	1	0	0	0	0	0	0	0	0	0	0	0	0	0	0
267	111133	3	0	1	0	0	0	0	0	0	0	0	0	0	0	0	0	0
268	111462	3	0	2	0	0	0	0	0	0	0	0	0	0	0	0	0	0
269	111574	3	0	2	0	0	0	0	0	0	0	0	0	0	0	0	0	0
270	111692	3	0	2	0	0	0	0	0	0	0	0	0	0	0	0	0	0
271	111691	3	0	2	0	0	0	0	0	0	0	0	0	0	0	0	0	0
272	111734	3	0	2	0	0	0	0	0	0	0	0	0	0	0	0	0	0
273	111909	3	0	2	0	0	0	0	0	0	0	0	0	0	0	0	0	0
274	112249	3	0	2	0	0	0	0	0	0	0	0	0	0	0	0	0	0
275	112536	3	0	2	0	0	0	0	0	0	0	0	0	0	0	0	0	0
276	112597	3	0	1	0	0	0	0	0	0	0	0	0	0	0	0	0	0
277	112606	3	0	2	0	0	0	0	0	0	0	0	0	0	0	0	0	0
278	113247	3	0	2	0	0	0	0	0	0	0	0	0	0	0	0	0	0
279	113255	3	0	2	0	0	0	0	0	0	0	0	0	0	0	0	0	0
280	113272	3	0	1	0	0	0	0	0	0	0	0	0	0	0	0	0	0
281	113280	3	0	1	0	0	0	0	0	0	0	0	0	0	0	0	0	0
282	113304	3	0	1	0	0	0	0	0	0	0	0	0	0	0	0	0	0
283	113457	3	0	1	0	0	0	0	0	0	0	0	0	0	0	0	0	0
284	113530	3	0	1	0	0	0	0	0	0	0	0	0	0	0	0	0	0
285	113630	3	0	1	0	0	0	0	0	0	0	0	0	0	0	0	0	0
286	113638	3	0	1	0	0	0	0	0	0	0	0	0	0	0	0	0	0
287	113680	3	0	1	0	0	0	0	0	0	0	0	0	0	0	0	0	0
288	113646	3	0	1	0	0	0	0	0	0	0	0	0	0	0	0	0	0
289	113814	3	0	2	0	0	0	0	0	0	0	0	0	0	0	0	0	0
290	113813	3	0	2	0	0	0	0	0	0	0	0	0	0	0	0	0	0
291	114066	3	0	2	0	0	0	0	0	0	0	0	0	0	0	0	0	0
292	114073	3	0	1	0	0	0	0	0	0	0	0	0	0	0	0	0	0
293	114105	3	0	2	0	0	0	0	0	0	0	0	0	0	0	0	0	0
294	114281	3	0	2	0	0	0	0	0	0	0	0	0	0	0	0	0	0
295	114293	3	0	2	0	0	0	0	0	0	0	0	0	0	0	0	0	0
296	114295	3	0	2	0	0	0	0	0	0	0	0	0	0	0	0	0	0
297	114304	3	0	1	0	0	0	0	0	0	0	0	0	0	0	0	0	0
298	114317	3	0	2	0	0	0	0	0	0	0	0	0	0	0	0	0	0
299	114326	3	0	2	0	0	0	0	0	0	0	0	0	0	0	0	0	0
300	114576	3	0	2	1	0	0	1	0	0	0	0	1	0	0	0	0	1
301	114575	3	0	2	0	0	0	0	0	0	0	0	0	0	0	0	0	0
302	114636	3	0	2	0	0	0	0	0	0	0	0	0	0	0	0	0	0
303	114640	3	0	2	0	0	0	0	0	0	0	0	0	0	0	0	0	0
304	114644	3	0	2	0	0	0	0	0	0	0	0	0	0	0	0	0	0
305	114893	3	0	1	0	0	0	0	0	0	0	0	0	0	0	0	0	0
306	114901	3	0	1	0	0	0	0	0	0	0	0	0	0	0	0	0	0
307	114910	3	0	2	0	0	0	0	0	0	0	0	0	0	0	0	0	0
308	115188	3	0	2	0	0	0	0	0	0	0	0	0	0	0	0	0	0
309	115180	3	0	2	0	0	0	0	0	0	0	0	0	0	0	0	0	0
310	115170	3	0	2	0	0	0	0	0	0	0	0	0	0	0	0	0	0
311	115502	3	0	2	0	0	0	0	0	0	0	0	0	0	0	0	0	0
312	115503	3	0	1	0	0	0	0	0	0	0	0	0	0	0	0	0	0
313	115504	3	0	1	0	0	0	0	0	0	0	0	0	0	0	0	0	0
314	115702	3	0	2	0	0	0	0	0	0	0	0	0	0	0	0	0	0
315	115710	3	0	2	0	0	0	0	0	0	0	0	0	0	0	0	0	0
316	115888	3	0	1	0	0	0	0	0	0	0	0	0	0	0	0	0	0
317	115895	3	0	2	0	0	0	0	0	0	0	0	0	0	0	0	0	0
318	115904	3	0	1	0	0	0	0	0	0	0	0	0	0	0	0	0	0
319	115912	3	0	1	0	0	0	0	0	0	0	0	0	0	0	0	0	0
320	115919	3	0	1	0	0	0	0	0	0	0	0	0	0	0	0	0	0
321	116043	3	0	2	0	0	0	0	0	0	0	0	0	0	0	0	0	0
322	116214	3	0	2	0	0	0	0	0	0	0	0	0	0	0	0	0	0
323	116591	3	0	2	0	0	0	0	0	0	0	0	0	0	0	0	0	0
324	116807	3	0	2	0	0	0	0	0	0	0	0	0	0	0	0	0	0
325	116816	3	0	2	0	0	0	0	0	0	0	0	0	0	0	0	0	0
326	117012	3	0	2	0	0	0	0	0	0	0	0	0	0	0	0	0	0
327	117060	3	0	2	1	0	1	1	1	0	1	1	1	0	0	1	1	1
328	117027	3	0	1	0	0	0	0	0	0	0	0	0	0	0	0	0	0
329	117035	3	0	1	0	0	0	0	0	0	0	0	0	0	0	0	0	0
330	117043	3	0	1	0	0	0	0	0	0	0	0	0	0	0	0	0	0
331	117051	3	0	1	0	0	0	0	0	0	0	0	0	0	0	0	0	0
332	117059	3	0	1	0	0	0	0	0	0	0	0	0	0	0	0	0	0
333	117081	3	0	1	0	0	0	0	1	0	0	1	1	0	0	0	0	1
334	117478	3	0	2	0	0	0	0	0	0	0	0	0	0	0	0	0	0
335	117660	3	0	2	0	0	0	0	0	0	0	0	0	0	0	1	1	1
336	117667	3	0	2	0	0	0	0	0	0	0	0	0	0	0	0	0	0
337	117675	3	0	2	0	0	0	0	0	0	0	0	0	0	0	0	0	0
338	117856	3	0	2	0	0	0	0	0	0	0	0	0	0	0	0	0	0
339	118092	3	0	1	0	0	0	0	0	0	0	0	0	0	0	0	0	0
340	118099	3	0	2	0	0	0	0	0	0	0	0	0	0	0	0	0	0
341	118220	3	0	2	0	0	0	0	0	0	0	0	0	0	0	0	0	0
342	118243	3	0	2	0	0	0	0	0	0	0	0	0	0	0	0	0	0
343	118434	3	0	2	0	0	0	0	0	0	0	0	0	0	0	0	0	0
344	118491	3	0	2	0	0	0	0	0	0	0	0	0	0	0	0	0	0
345	118492	3	0	1	0	0	0	0	0	0	0	0	0	0	0	0	0	0
346	118674	3	0	2	0	0	0	0	0	0	0	0	0	0	0	0	0	0
347	118830	3	0	2	0	0	0	0	0	0	0	0	0	0	0	0	0	0
348	118837	3	0	2	1	0	0	1	1	0	0	1	1	0	0	0	0	1
349	119030	3	0	2	0	0	0	0	0	0	0	0	0	0	0	0	0	0
350	119046	3	0	2	0	0	0	0	0	0	0	0	0	0	0	0	0	0
351	119054	3	0	2	0	0	0	0	0	0	0	0	0	0	0	0	0	0
352	119062	3	0	2	0	0	0	0	0	0	0	0	0	0	0	0	0	0
353	119070	3	0	2	1	0	0	1	1	0	0	1	1	0	0	1	1	1
354	119908	3	0	2	NA	NA	NA	NA	NA	NA	NA	NA	NA	0	0	0	0
355	120082	3	0	2	0	0	0	0	0	0	0	0	0	0	0	0	0	0
356	120091	3	0	2	0	0	0	0	0	0	0	0	0	0	0	0	0	0
357	120160	3	0	1	0	0	0	0	0	0	0	0	0	0	0	0	0	0
358	120216	3	0	1	0	0	0	0	0	0	0	0	0	0	0	0	0	0
359	120289	3	0	2	0	0	0	0	0	0	0	0	0	0	0	0	0	0
360	120297	3	0	2	0	0	0	0	0	0	0	0	0	0	0	0	0	0
361	115879	3	0	2	0	0	0	0	0	0	0	0	0	0	0	0	0	0
362	115880	3	0	1	0	0	0	0	0	0	0	0	0	0	0	0	0	0
363	120893	3	0	2	0	0	0	0	0	0	0	0	0	0	0	0	0	0
364	120901	3	0	1	0	0	0	0	0	0	0	0	0	0	0	0	0	0
365	121019	3	0	1	0	0	0	0	0	0	0	0	0	0	0	0	0	0
366	121026	3	0	2	0	0	0	0	0	0	0	0	0	0	0	0	0	0
367	121034	3	0	2	0	0	0	0	0	0	0	0	0	0	0	0	0	0
368	121042	3	0	2	0	0	0	0	0	0	0	0	0	0	0	0	0	0
369	121050	3	0	2	0	0	0	0	0	0	0	0	0	0	0	0	0	0
370	121058	3	0	2	0	0	0	0	0	0	0	0	0	0	0	0	0	0
371	121066	3	0	2	0	0	0	0	0	0	0	0	0	0	0	0	0	0
372	121074	3	0	2	0	0	0	0	0	0	0	0	0	0	0	0	0	0
373	121082	3	0	2	0	0	0	0	0	0	0	0	0	0	0	0	0	0
374	121634	3	0	2	0	0	0	0	0	0	0	0	0	0	0	0	0	0
375	121651	3	0	2	0	0	0	0	0	0	0	0	0	0	0	0	0	0
376	121649	3	0	2	0	0	0	0	0	0	0	0	0	0	0	0	0	0
377	121980	3	0	2	0	0	0	0	0	0	0	0	0	0	0	0	0	0
378	121972	3	0	2	0	0	0	0	0	0	0	0	0	0	0	0	0	0
379	121988	3	0	2	0	0	0	0	0	0	0	0	0	0	0	0	0	0
380	122248	3	0	2	0	0	0	0	0	0	0	0	0	0	0	0	0	0
381	122265	3	0	2	0	0	0	0	0	0	0	0	0	0	0	0	0	0
382	122515	3	0	2	0	0	0	0	0	0	0	0	0	0	0	0	0	0
383	122683	3	0	2	0	0	0	0	0	0	0	0	0	0	0	0	0	0
384	123155	3	0	2	0	0	0	0	0	0	0	0	0	0	0	0	0	0
385	123327	3	0	1	0	0	0	0	0	0	0	0	0	0	0	0	0	0
386	123335	3	0	1	0	0	0	0	0	0	0	0	0	0	0	0	0	0
387	123364	3	0	1	0	0	0	0	0	0	0	0	0	0	0	0	0	0
388	123380	3	0	2	0	0	0	0	0	0	0	0	0	0	0	0	0	0
389	123765	3	0	2	0	0	0	0	0	0	0	0	0	0	0	0	0	0
390	123772	3	0	2	0	0	0	0	0	0	0	0	0	0	0	0	0	0
391	123781	3	0	2	0	0	0	0	0	0	0	0	0	0	0	0	0	0
392	123791	3	0	1	0	0	0	0	0	0	0	0	0	0	0	0	0	0
393	123799	3	0	2	0	0	0	0	0	0	0	0	0	0	0	0	0	0
394	124119	3	0	2	0	0	0	0	0	0	0	0	0	0	0	0	0	0
395	124430	3	0	2	0	0	0	0	0	0	0	0	0	0	0	0	0	0
396	MNS003407	3	0	1	0	0	0	0	0	0	0	0	0	0	0	0	0	0
397	MNS004497	3	0	1	0	0	0	0	0	0	0	0	0	0	0	0	0	0
398	MNS005761	3	0	2	0	0	0	0	0	0	0	0	0	0	0	0	0	0
399	120416	3	0	1	0	0	0	0	0	0	0	0	0	0	0	0	0	0
400	MNS005793	3	0	2	0	0	0	0	0	0	0	0	0	0	0	0	0	0
401	1527	3	1	1	0	0	0	0	0	0	0	0	0	0	0	0	0	0
402	857	3	1	1	0	0	0	0	0	0	0	0	0	0	0	0	0	0
403	2427	3	1	2	0	0	0	0	0	0	0	0	0	0	0	0	0	0
404	9250	3	1	2	0	0	0	0	0	0	0	0	0	0	0	0	0	0
405	6778	3	1	1	0	0	0	0	0	0	0	0	0	0	0	0	0	0
406	112217	3	1	1	0	0	0	0	0	0	0	0	0	0	0	0	0	0
407	114132	3	1	1	0	0	0	0	0	0	0	0	0	1	0	0	1	1
408	115735	3	1	2	0	0	0	0	0	0	0	0	0	0	0	0	0	0
409	118260	3	1	2	0	0	0	0	0	0	0	0	0	0	0	0	0	0
410	119083	3	1	2	0	0	0	0	0	0	0	0	0	0	0	0	0	0
411	111917	3	2	1	0	0	0	0	0	0	0	0	0	0	0	0	0	0
412	117699	3	2	1	0	0	0	0	0	0	0	0	0	0	0	0	0	0
413	124151	3	2	2	0	0	0	0	0	0	0	0	0	0	0	0	0	0
414	1854	3	3	1	0	0	0	0	0	0	0	0	0	0	0	0	0	0
415	3110	3	3	1	0	0	0	0	0	0	0	0	0	0	0	0	0	0
416	2389	3	3	2	0	0	0	0	0	0	0	0	0	0	0	0	0	0
417	114336	3	3	1	0	0	0	0	0	0	0	0	0	0	0	0	0	0
418	114344	3	3	1	0	0	0	0	0	0	0	0	0	0	0	0	0	0
419	114352	3	3	1	0	0	0	0	0	0	0	0	0	0	0	0	0	0
420	114351	3	3	1	0	0	0	0	0	0	0	0	0	0	0	0	0	0
421	117691	3	3	1	0	0	0	0	0	0	0	0	0	0	0	0	0	0
422	118252	3	3	1	0	0	0	0	0	0	0	0	0	0	0	0	0	0
423	118853	3	3	2	0	0	0	0	0	0	0	0	0	0	0	0	0	0
424	121667	3	3	1	0	0	0	0	0	0	0	0	0	0	0	0	0	0
425	122691	3	3	1	0	0	0	0	0	0	0	0	0	0	0	0	0	0
426	116607	3	4	1	0	0	0	0	0	0	0	0	0	0	0	0	0	0
427	120126	3	4	2	0	0	0	0	0	0	0	0	0	0	0	0	0	0
428	122347	3	4	2	0	0	0	0	0	0	0	0	0	0	0	0	0	0
429	12706	3	5	1	0	0	0	0	0	0	0	0	0	0	0	0	0	0
430	112250	3	5	1	0	0	0	0	0	0	0	0	0	0	0	0	0	0
431	114328	3	5	1	0	0	0	0	0	0	0	0	0	0	0	0	0	0
432	118108	3	5	2	0	0	0	0	0	0	0	0	0	0	0	0	0	0
433	124437	3	5	2	0	0	0	0	0	0	0	0	0	0	0	0	0	0
434	6083	3	6	1	0	0	0	0	0	0	0	0	0	0	0	0	0	0
435	9782	3	6	2	0	0	0	0	0	0	0	0	0	0	0	0	0	0
436	12120	3	6	2	0	0	0	0	0	0	0	0	0	0	0	0	0	0
437	8922	3	6	1	0	0	0	0	0	0	0	0	0	0	0	0	0	0
438	115949	3	6	2	0	0	0	0	0	0	0	0	0	0	0	0	0	0
439	3279	3	7	1	0	0	0	0	0	0	0	0	0	0	0	0	0	0
440	4363	3	7	1	0	0	0	0	0	0	0	0	0	0	0	0	0	0
441	6055	3	7	2	0	0	0	0	0	0	0	0	0	0	0	0	0	0
442	6039	3	7	2	0	0	0	0	0	0	0	0	0	0	0	0	0	0
443	111044	3	7	2	0	0	0	0	0	0	0	0	0	0	0	0	0	0
444	1840	3	8	2	0	0	0	0	0	0	0	0	0	0	0	0	0	0
445	5188	3	8	1	0	0	0	0	0	0	0	0	0	0	0	0	0	0
446	7848	3	8	2	0	0	0	0	0	0	0	0	0	0	0	0	0	0
447	12364	3	8	1	0	0	0	0	0	0	0	0	0	0	0	0	0	0
448	114131	3	8	1	0	0	0	0	0	0	0	0	0	0	0	0	0	0
449	114918	3	8	1	0	0	0	0	0	0	0	0	0	0	0	0	0	0
450	122289	3	8	2	0	0	0	0	0	0	0	0	0	0	0	0	0	0
451	123372	3	8	1	0	0	0	0	0	0	0	0	0	0	0	0	0	0
452	7376	3	9	1	0	0	0	0	0	0	0	0	0	0	0	0	0	0
453	2714	3	10	1	0	1	0	1	0	1	0	1	1	0	0	0	0	1
454	111694	3	11	1	0	0	0	0	0	0	0	0	0	0	0	0	0	0
455	112199	3	11	1	0	0	0	0	0	0	0	0	0	0	0	0	0	0
456	1846	3	12	1	0	0	0	0	0	0	0	0	0	0	0	0	0	0
457	1834	3	12	2	0	0	0	0	0	0	0	0	0	0	0	0	0	0
458	1862	3	12	1	0	0	0	0	0	0	0	0	0	0	0	0	0	0
459	1453	3	12	2	0	0	0	0	0	0	0	0	0	0	0	0	0	0
460	4376	3	12	1	0	0	0	0	0	0	0	0	0	0	0	0	0	0
461	7102	3	12	2	0	0	0	0	0	0	0	0	0	0	0	0	0	0
462	10365	3	12	1	0	0	0	0	0	0	0	0	0	0	0	0	0	0
463	12520	3	12	2	0	0	0	0	0	0	0	0	0	0	0	0	0	0
464	116821	3	12	1	0	0	0	0	0	0	0	0	0	0	0	0	0	0
465	122281	3	12	2	0	0	0	0	0	0	0	0	0	0	0	0	0	0
466	1477	3	13	2	0	0	0	0	1	0	0	1	1	0	0	0	0	1
467	2434	3	13	1	0	0	0	0	0	0	0	0	0	0	0	0	0	0
468	117683	3	13	1	0	0	0	0	0	0	0	0	0	0	0	0	0	0
469	3165	3	14	1	0	0	0	0	0	0	0	0	0	0	0	0	0	0
470	2422	3	14	1	0	0	0	0	0	0	0	0	0	0	0	0	0	0
471	7422	3	14	1	0	0	0	0	0	0	0	0	0	0	0	0	0	0
472	7062	3	14	2	0	0	0	0	0	0	0	0	0	0	0	0	0	0
473	120101	3	14	2	0	0	0	0	0	0	0	0	0	0	0	0	0	0
474	120116	3	14	1	0	0	0	0	0	0	0	0	0	0	0	0	0	0
475	120307	3	14	1	0	0	0	0	0	0	0	0	0	0	0	0	0	0
476	872	3	15	2	0	0	0	0	0	0	0	0	0	0	0	0	0	0
477	8696	3	15	2	0	0	0	0	0	0	0	0	0	0	0	0	0	0
478	117880	3	15	1	0	0	0	0	0	0	0	0	0	0	0	0	0	0
479	122517	3	16	1	0	0	0	0	0	0	0	0	0	0	0	0	0	0
480	7197	3	17	1	0	0	0	0	0	0	0	0	0	0	0	0	0	0
481	1533	3	18	1	0	0	0	0	0	0	0	0	0	0	0	0	0	0
482	4754	3	18	1	0	0	0	0	0	0	0	0	0	0	0	0	0	0
483	5582	3	18	2	0	0	0	0	0	0	0	0	0	0	0	0	0	0
484	12671	3	18	1	0	0	0	0	0	0	0	0	0	0	0	0	0	0
485	113071	3	18	2	0	0	0	0	0	0	0	0	0	0	0	0	0	0
486	114097	3	18	2	0	0	0	0	0	0	0	0	0	0	0	0	0	0
487	116599	3	18	1	0	0	0	0	0	0	0	0	0	0	0	0	0	0
488	116951	3	18	2	0	0	0	0	0	0	0	0	0	0	0	0	0	0
489	116962	3	18	1	0	0	0	0	0	0	0	0	0	0	0	0	0	0
490	121090	3	18	2	0	0	0	0	0	0	0	0	0	0	0	0	0	0
491	121658	3	18	1	0	0	0	0	0	0	0	0	0	0	0	0	0	0
492	845	3	20	1	0	0	0	0	0	0	0	0	0	0	0	0	0	0
493	5590	3	20	1	0	0	0	0	0	0	0	0	0	0	0	0	0	0
494	1779	3	24	1	0	0	0	0	0	0	0	0	0	0	0	0	0	0
495	1767	3	24	2	0	0	0	0	0	0	0	0	0	1	0	0	1	1
496	4354	3	24	2	0	0	0	0	0	0	0	0	0	0	0	0	0	0
497	4726	3	24	1	0	0	0	0	0	0	0	0	0	0	0	0	0	0
498	5403	3	24	1	0	0	0	0	0	0	0	0	0	0	0	0	0	0
499	5408	3	24	1	0	0	0	0	0	0	0	0	0	0	0	0	0	0
500	6050	3	24	1	0	0	0	0	0	0	0	0	0	0	0	0	0	0
501	6070	3	24	1	0	0	0	0	0	0	0	0	0	0	0	0	0	0
502	6078	3	24	1	0	0	0	0	0	0	0	0	0	0	0	0	0	0
503	9247	3	24	2	0	0	0	0	0	0	0	0	0	0	0	0	0	0
504	7853	3	24	1	0	0	0	0	0	0	0	0	0	0	0	0	0	0
505	6971	3	24	1	0	0	0	0	0	0	0	0	0	0	0	0	0	0
506	6629	3	24	1	0	0	0	0	0	0	0	0	0	0	0	0	0	0
507	118845	3	25	2	0	0	0	0	0	0	0	0	0	0	0	0	0	0
508	7096	3	27	2	0	0	0	0	0	0	0	0	0	0	0	0	0	0
509	5419	3	30	2	0	0	0	0	0	0	0	0	0	0	0	0	0	0
510	7085	3	30	2	0	0	0	0	0	0	0	0	0	0	0	0	0	0
511	7084	3	30	2	0	0	0	0	0	0	0	0	0	0	0	0	0	0
512	111896	3	30	2	0	0	0	0	0	0	0	0	0	0	0	0	0	0
513	114646	3	30	1	0	0	0	0	0	0	0	0	0	0	0	0	0	0
514	1866	3	32	2	0	0	0	0	0	0	0	0	0	0	0	1	1	1
515	118228	3	34	1	0	0	0	0	0	0	0	0	0	NA	0	1	1	1
516	4375	3	36	2	0	0	0	0	0	0	0	0	0	0	0	0	0	0
517	5254	3	36	1	0	0	0	0	0	0	0	0	0	0	0	0	0	0
518	7361	3	36	2	0	0	0	0	0	0	0	0	0	0	0	0	0	0
519	6964	3	36	1	0	0	0	0	0	0	0	0	0	0	0	0	0	0
520	6983	3	36	2	0	0	0	0	0	0	0	0	0	0	0	0	0	0
521	12480	3	36	2	0	0	0	0	0	0	0	0	0	0	0	0	0	0
522	111894	3	36	2	0	0	0	0	0	0	0	0	0	0	0	0	0	0
523	112234	3	36	2	0	0	0	0	0	0	0	0	0	0	0	0	0	0
524	114089	3	36	2	0	0	0	0	0	0	0	0	0	0	0	0	0	0
525	114289	3	36	2	0	0	0	0	0	0	0	0	0	0	0	0	0	0
526	117067	3	36	2	0	0	0	0	0	0	0	0	0	0	0	0	0	0
527	117871	3	36	2	0	0	0	0	0	0	0	0	0	0	0	0	0	0
528	118690	3	36	2	0	0	0	0	0	0	0	0	0	0	0	0	0	0
529	119038	3	36	1	0	0	0	0	0	0	0	0	0	0	0	0	0	0
530	119078	3	36	2	0	0	0	0	0	0	0	0	0	0	0	0	0	0
531	123357	3	36	2	0	0	0	0	0	0	0	0	0	0	0	0	0	0
532	122272	3	38	1	0	0	0	0	0	0	0	0	0	0	0	0	0	0
533	114081	3	42	2	0	0	0	0	0	0	0	0	0	0	0	0	0	0
534	118235	3	42	2	0	0	0	0	0	0	0	0	0	0	0	0	0	0
535	1888	3	48	2	0	0	0	0	0	0	0	0	0	1	0	0	1	1
536	1890	3	48	2	0	0	0	0	0	0	0	0	0	0	0	0	0	0
537	1516	3	48	1	0	0	0	0	0	0	0	0	0	0	0	0	0	0
538	5537	3	48	2	0	0	0	0	0	0	0	0	0	0	0	0	0	0
539	7375	3	48	2	0	0	0	0	0	0	0	0	0	0	0	0	0	0
540	111693	3	48	2	0	0	0	0	0	0	0	0	0	0	0	0	0	0
541	115743	3	48	2	0	0	0	0	0	0	0	0	0	0	0	0	0	0
542	124126	3	48	2	1	0	0	1	1	0	0	1	1	0	0	0	0	1
543	1899	3	60	2	0	0	0	0	0	0	0	0	0	0	0	0	0	0
544	9866	3	60	1	0	0	0	0	0	0	0	0	0	0	0	0	0	0
545	5242	3	60	2	0	0	0	0	0	0	0	0	0	0	0	0	0	0
546	5354	3	60	2	0	0	0	0	0	0	0	0	0	0	0	0	0	0
547	113263	3	60	2	0	0	0	0	0	0	0	0	0	0	0	0	0	0
548	120093	3	60	2	0	0	0	0	0	0	0	0	0	0	0	0	0	0
549	MNS005769	3	60	2	0	0	0	0	0	0	0	0	0	0	0	0	0	0
550	1781	3	72	2	0	0	0	0	0	0	0	0	0	0	0	0	0	0
551	7819	3	72	2	0	0	0	0	0	0	0	0	0	0	0	0	0	0
552	117019	3	72	2	0	0	0	0	0	0	0	0	0	0	0	1	1	1
553	6700	3	84	2	0	0	0	0	0	0	0	0	0	0	0	0	0	0
554	1903	3	96	2	0	0	0	0	0	0	0	0	0	0	0	0	0	0
555	111941	3	96	2	0	0	0	0	0	0	0	0	0	0	0	0	0	0
556	113622	3	96	1	0	0	0	0	0	0	0	0	0	0	0	0	0	0
557	115942	3	96	2	0	0	0	0	0	0	0	0	0	0	0	0	0	0
558	5574	3	108	2	0	0	0	0	0	0	0	0	0	0	0	0	0	0
559	111982	3	108	2	0	0	0	0	0	0	0	0	0	0	0	0	0	0
560	122256	3	108	2	0	0	0	0	0	0	0	0	0	0	0	0	0	0
561	4346	3	110	2	0	0	0	0	0	0	0	0	0	0	0	0	0	0
562	1845	3	120	2	0	0	0	0	0	0	0	0	0	0	0	0	0	0
563	113522	3	120	1	0	0	0	0	0	0	0	0	0	0	0	0	0	0
564	114886	3	120	2	0	0	0	0	0	0	0	0	0	0	0	0	0	0
565	117864	3	120	2	0	0	0	0	0	0	0	0	0	0	0	0	0	0
566	8698	3	156	2	0	0	0	0	0	0	0	0	0	0	0	0	0	0
567	1478	4	0	2	0	0	0	0	0	0	0	0	0	0	0	0	0	0
568	1470	4	0	2	0	0	0	0	0	0	0	0	0	0	0	0	0	0
569	866	4	0	2	0	0	0	0	0	0	0	0	0	0	0	0	0	0
570	1821	4	0	2	0	0	0	0	0	0	0	0	0	0	0	0	0	0
571	2011	4	0	1	1	0	0	1	0	0	0	0	1	1	0	0	1	1
572	773	4	0	2	0	0	0	0	0	0	0	0	0	0	0	0	0	0
573	780	4	0	2	0	0	0	0	0	0	0	0	0	1	0	0	1	1
574	791	4	0	1	0	0	0	0	0	0	0	0	0	0	0	0	0	0
575	783	4	0	1	0	0	0	0	0	0	0	0	0	0	0	0	0	0
576	987	4	0	2	0	0	0	0	0	0	0	0	0	0	0	0	0	0
577	809	4	0	2	0	0	0	0	0	0	0	0	0	0	0	0	0	0
578	841	4	0	2	0	0	0	0	0	0	0	0	0	0	0	0	0	0
579	3827	4	0	2	0	0	0	0	0	0	0	0	0	0	0	0	0	0
580	3970	4	0	2	0	0	0	0	0	0	0	0	0	0	0	0	0	0
581	4168	4	0	1	0	0	0	0	0	0	0	0	0	0	0	0	0	0
582	4181	4	0	1	0	0	0	0	0	0	0	0	0	0	0	0	0	0
583	4276	4	0	2	0	0	0	0	0	0	0	0	0	0	0	0	0	0
584	4289	4	0	1	0	0	0	0	0	0	0	0	0	0	0	0	0	0
585	4179	4	0	2	0	0	0	0	0	0	0	0	0	0	0	0	0	0
586	4450	4	0	2	0	0	0	0	0	0	0	0	0	0	0	0	0	0
587	4451	4	0	2	0	0	0	0	0	0	0	0	0	0	0	0	0	0
588	5491	4	0	2	0	0	0	0	0	0	0	0	0	0	0	0	0	0
589	5489	4	0	2	0	0	0	0	0	0	0	0	0	0	0	0	0	0
590	5605	4	0	1	0	0	0	0	0	0	0	0	0	0	0	0	0	0
591	5664	4	0	2	0	0	0	0	0	0	0	0	0	0	0	1	1	1
592	5896	4	0	2	0	0	0	0	0	0	0	0	0	0	0	0	0	0
593	5890	4	0	2	0	0	0	0	0	0	0	0	0	0	0	0	0	0
594	5884	4	0	2	0	0	0	0	0	0	0	0	0	0	0	0	0	0
595	5875	4	0	2	0	0	0	0	0	0	0	0	0	0	0	0	0	0
596	5864	4	0	1	0	0	0	0	0	0	0	0	0	0	0	0	0	0
597	5856	4	0	2	0	0	0	0	0	0	0	0	0	0	0	0	0	0
598	5862	4	0	1	0	0	0	0	0	0	0	0	0	0	0	0	0	0
599	5837	4	0	2	0	0	0	0	0	0	0	0	0	0	0	0	0	0
600	5831	4	0	2	0	0	0	0	0	0	0	0	0	0	0	0	0	0
601	5825	4	0	2	0	0	0	0	0	0	0	0	0	0	0	0	0	0
602	5819	4	0	2	0	0	0	0	0	0	0	0	0	0	0	0	0	0
603	5814	4	0	2	0	0	0	0	0	0	0	0	0	0	0	0	0	0
604	5807	4	0	2	0	0	0	0	0	0	0	0	0	0	0	0	0	0
605	6049	4	0	2	0	0	0	0	0	0	0	0	0	0	0	0	0	0
606	9683	4	0	1	0	0	0	0	0	0	0	0	0	0	0	0	0	0
607	9663	4	0	2	0	0	0	0	0	0	0	0	0	0	0	0	0	0
608	9458	4	0	1	0	0	0	0	0	0	0	0	0	0	0	0	0	0
609	9481	4	0	1	0	0	0	0	0	0	0	0	0	0	0	0	0	0
610	9400	4	0	2	0	0	0	0	0	0	0	0	0	0	0	0	0	0
611	9262	4	0	1	0	0	0	0	0	0	0	0	0	0	0	0	0	0
612	9267	4	0	2	0	0	0	0	0	0	0	0	0	0	0	0	0	0
613	9242	4	0	2	0	0	0	0	0	0	0	0	0	0	0	0	0	0
614	8907	4	0	2	0	0	0	0	0	0	0	0	0	0	0	0	0	0
615	8684	4	0	2	0	0	0	0	0	0	0	0	0	0	0	0	0	0
616	8681	4	0	1	0	0	0	0	0	0	0	0	0	0	0	0	0	0
617	8530	4	0	2	0	0	0	0	0	0	0	0	0	0	0	0	0	0
618	8476	4	0	2	0	0	0	0	0	0	0	0	0	0	0	0	0	0
619	8309	4	0	1	0	0	0	0	0	0	0	0	0	0	0	0	0	0
620	8229	4	0	2	0	0	0	0	0	0	0	0	0	0	0	0	0	0
621	7681	4	0	1	0	0	0	0	0	0	0	0	0	0	0	0	0	0
622	6609	4	0	2	0	0	0	0	0	0	0	0	0	0	0	0	0	0
623	6641	4	0	2	0	0	0	0	0	0	0	0	0	0	0	0	0	0
624	6647	4	0	2	0	0	0	0	0	0	0	0	0	0	0	0	0	0
625	10177	4	0	2	0	0	0	0	0	0	0	0	0	0	0	0	0	0
626	10390	4	0	2	0	0	0	0	0	0	0	0	0	0	0	0	0	0
627	10445	4	0	2	0	0	0	0	0	0	0	0	0	0	0	0	0	0
628	10554	4	0	2	0	0	0	0	0	0	0	0	0	0	0	0	0	0
629	10654	4	0	2	0	0	0	0	0	0	0	0	0	0	0	0	0	0
630	10647	4	0	2	0	0	0	0	0	0	0	0	0	0	0	0	0	0
631	10662	4	0	1	0	0	0	0	0	0	0	0	0	0	0	0	0	0
632	10670	4	0	2	0	0	0	0	0	0	0	0	0	0	0	0	0	0
633	10678	4	0	1	0	0	0	0	0	0	0	0	0	0	0	0	0	0
634	10853	4	0	1	0	0	0	0	0	0	0	0	0	0	0	0	0	0
635	10863	4	0	1	0	0	0	0	0	0	0	0	0	0	0	0	0	0
636	10970	4	0	1	0	0	0	0	0	0	0	0	0	0	0	0	0	0
637	10978	4	0	2	0	0	0	0	0	0	0	0	0	0	0	0	0	0
638	10986	4	0	1	0	0	0	0	0	0	0	0	0	0	0	0	0	0
639	10995	4	0	1	0	0	0	0	0	0	0	0	0	0	0	0	0	0
640	12002	4	0	1	0	0	0	0	0	0	0	0	0	0	0	0	0	0
641	12157	4	0	1	0	0	0	0	0	0	0	0	0	0	0	0	0	0
642	12174	4	0	1	0	0	0	0	1	0	0	1	1	0	0	0	0	1
643	12175	4	0	2	0	0	0	0	0	0	0	0	0	0	0	0	0	0
644	12320	4	0	1	0	0	0	0	0	0	0	0	0	0	0	0	0	0
645	12359	4	0	2	0	0	0	0	0	0	0	0	0	0	0	0	0	0
646	12792	4	0	2	0	0	0	0	0	0	0	0	0	0	0	0	0	0
647	12635	4	0	1	0	0	0	0	0	0	0	0	0	0	0	0	0	0
648	12643	4	0	2	0	0	0	0	0	0	0	0	0	0	0	0	0	0
649	12767	4	0	2	0	0	0	0	0	0	0	0	0	0	0	0	0	0
650	110009	4	0	1	0	0	0	0	0	0	0	0	0	0	0	0	0	0
651	110080	4	0	2	0	0	0	0	0	1	0	1	1	0	0	0	0	1
652	110088	4	0	2	0	0	0	0	0	0	0	0	0	0	0	0	0	0
653	110200	4	0	2	0	0	0	0	0	0	0	0	0	0	0	0	0	0
654	110199	4	0	1	0	0	0	0	0	0	0	0	0	0	0	0	0	0
655	110300	4	0	2	0	0	0	0	0	0	0	0	0	0	0	0	0	0
656	110307	4	0	2	0	0	0	0	0	0	0	0	0	0	0	0	0	0
657	110324	4	0	1	0	0	0	0	0	0	0	0	0	0	0	0	0	0
658	110331	4	0	1	0	0	0	0	0	0	0	0	0	0	0	0	0	0
659	110347	4	0	2	0	0	0	0	0	0	0	0	0	0	0	0	0	0
660	110407	4	0	2	0	0	0	0	0	0	0	0	0	0	0	0	0	0
661	110599	4	0	1	0	0	0	0	0	0	0	0	0	0	0	0	0	0
662	110601	4	0	1	0	0	0	0	0	0	0	0	0	0	0	0	0	0
663	110618	4	0	1	0	0	0	0	0	0	0	0	0	0	0	0	0	0
664	110634	4	0	2	0	0	0	0	0	0	0	0	0	0	0	0	0	0
665	110862	4	0	2	0	0	0	0	0	0	0	0	0	0	0	0	0	0
666	110869	4	0	1	0	0	0	0	0	0	0	0	0	0	0	0	0	0
667	110942	4	0	1	0	0	0	0	0	0	0	0	0	0	0	0	0	0
668	111020	4	0	2	0	0	0	0	0	0	0	0	0	0	0	0	0	0
669	111288	4	0	2	0	0	0	0	0	0	0	0	0	0	0	0	0	0
670	111295	4	0	1	0	0	0	0	0	0	0	0	0	0	0	0	0	0
671	111304	4	0	2	0	0	0	0	0	0	0	0	0	0	0	0	0	0
672	111309	4	0	2	0	0	0	0	0	0	0	0	0	0	0	0	0	0
673	111317	4	0	2	0	0	0	0	0	0	0	0	0	0	0	0	0	0
674	111332	4	0	2	0	0	0	0	0	0	0	0	0	0	0	0	0	0
675	111840	4	0	2	0	0	0	0	0	0	0	0	0	0	0	0	0	0
676	111848	4	0	2	0	0	0	0	0	0	0	0	0	0	0	0	0	0
677	111856	4	0	2	0	0	0	0	0	0	0	0	0	0	0	0	0	0
678	111862	4	0	2	0	0	0	0	0	0	0	0	0	0	0	0	0	0
679	112836	4	0	2	0	0	0	0	0	0	0	0	0	0	0	0	0	0
680	112843	4	0	2	0	0	0	0	0	0	0	0	0	0	0	0	0	0
681	112852	4	0	2	0	0	0	0	0	0	0	0	0	0	0	0	0	0
682	112859	4	0	2	0	0	0	0	0	0	0	0	0	0	0	0	0	0
683	112867	4	0	1	0	0	0	0	0	0	0	0	0	0	0	0	0	0
684	113240	4	0	2	0	0	0	0	0	0	0	0	0	0	0	0	0	0
685	113474	4	0	1	0	0	0	0	0	0	0	0	0	0	0	0	0	0
686	113503	4	0	1	0	0	0	0	0	0	0	0	0	0	0	0	0	0
687	113914	4	0	2	0	0	0	0	0	0	0	0	0	0	0	0	0	0
688	113852	4	0	1	0	0	0	0	0	0	0	0	0	0	0	0	0	0
689	113884	4	0	2	0	0	0	0	0	0	0	0	0	0	0	0	0	0
690	113892	4	0	1	0	0	0	0	0	0	0	0	0	0	0	0	0	0
691	113906	4	0	1	0	0	0	0	0	0	0	0	0	0	0	0	0	0
692	114273	4	0	2	0	0	0	0	0	0	0	0	0	0	0	0	0	0
693	114398	4	0	2	0	0	0	0	0	0	0	0	0	0	0	0	0	0
694	114406	4	0	2	0	0	0	0	0	0	0	0	0	0	0	0	0	0
695	114414	4	0	2	0	0	0	0	0	0	0	0	0	0	0	0	0	0
696	114421	4	0	2	0	0	0	0	0	0	0	0	0	0	0	0	0	0
697	114446	4	0	2	0	0	0	0	0	0	0	0	0	0	0	0	0	0
698	114456	4	0	2	0	0	0	0	0	0	0	0	0	0	0	0	0	0
699	114455	4	0	2	0	0	0	0	0	0	0	0	0	0	0	0	0	0
700	114478	4	0	2	0	0	0	0	0	0	0	0	0	0	0	0	0	0
701	114494	4	0	2	0	0	0	0	0	0	0	0	0	0	0	0	0	0
702	114558	4	0	2	0	0	0	0	0	0	0	0	0	0	0	0	0	0
703	114675	4	0	2	0	0	0	0	0	0	0	0	0	0	0	0	0	0
704	114678	4	0	2	0	0	0	0	0	0	0	0	0	0	0	0	0	0
705	114694	4	0	2	0	0	0	0	0	0	0	0	0	0	0	0	0	0
706	114693	4	0	1	0	0	0	0	0	0	0	0	0	0	0	0	0	0
707	115001	4	0	2	0	0	0	0	0	0	0	0	0	0	0	0	0	0
708	115017	4	0	2	0	0	0	0	0	0	0	0	0	0	0	0	0	0
709	115035	4	0	2	0	0	0	0	0	0	0	0	0	0	0	0	0	0
710	115099	4	0	2	0	0	0	0	0	0	0	0	0	0	0	0	0	0
711	115253	4	0	2	0	0	0	0	0	0	0	0	0	0	0	0	0	0
712	115274	4	0	2	0	0	0	0	0	0	0	0	0	0	0	0	0	0
713	115275	4	0	2	0	0	0	0	0	0	0	0	0	0	0	0	0	0
714	115276	4	0	2	0	0	0	0	0	0	0	0	0	0	0	0	0	0
715	116213	4	0	2	0	0	0	0	0	0	0	0	0	0	0	0	0	0
716	116362	4	0	2	0	0	0	0	0	0	0	0	0	0	0	0	0	0
717	117244	4	0	1	0	0	0	0	0	0	0	0	0	0	0	0	0	0
718	117350	4	0	2	0	0	0	0	0	0	0	0	0	0	0	0	0	0
719	117494	4	0	1	0	0	0	0	0	0	0	0	0	0	0	0	0	0
720	117502	4	0	2	0	0	0	0	0	0	0	0	0	0	0	0	0	0
721	117510	4	0	1	0	0	0	0	0	0	0	0	0	0	0	0	0	0
722	117518	4	0	1	0	0	0	0	0	0	0	0	0	0	0	0	0	0
723	118170	4	0	2	0	0	0	0	0	0	0	0	0	0	0	0	0	0
724	118758	4	0	1	0	0	0	0	0	0	0	0	0	0	0	0	0	0
725	118774	4	0	2	0	0	0	0	0	0	0	0	0	0	0	0	0	0
726	118920	4	0	2	0	0	0	0	0	0	0	0	0	0	0	0	0	0
727	118921	4	0	1	0	0	0	0	0	0	0	0	0	0	0	0	0	0
728	119207	4	0	2	0	0	0	0	0	0	0	0	0	0	0	0	0	0
729	119240	4	0	2	0	0	0	0	0	0	0	0	0	0	0	0	0	0
730	119256	4	0	2	0	0	0	0	0	0	0	0	0	0	0	0	0	0
731	119756	4	0	2	0	0	0	0	0	0	0	0	0	0	0	0	0	0
732	119092	4	0	2	0	0	0	0	0	0	0	0	0	0	0	0	0	0
733	120162	4	0	2	0	0	0	0	0	0	0	0	0	0	0	0	0	0
734	120171	4	0	2	0	0	0	0	0	0	0	0	0	0	0	0	0	0
735	120187	4	0	1	0	0	0	0	0	0	0	0	0	0	0	0	0	0
736	120221	4	0	2	0	0	0	0	0	0	0	0	0	0	0	0	0	0
737	120255	4	0	2	0	0	0	0	0	0	0	0	0	0	0	0	0	0
738	120884	4	0	2	0	0	0	0	0	0	0	0	0	0	0	0	0	0
739	120911	4	0	2	0	0	0	0	0	0	0	0	0	0	0	0	0	0
740	120908	4	0	1	0	0	0	0	0	0	0	0	0	0	0	0	0	0
741	121296	4	0	2	0	0	0	0	0	0	0	0	0	0	0	0	0	0
742	121297	4	0	2	0	0	0	0	0	0	0	0	0	0	0	0	0	0
743	122373	4	0	2	0	0	0	0	0	0	0	0	0	0	0	0	0	0
744	123411	4	0	2	0	0	0	0	0	0	0	0	0	0	0	0	0	0
745	4284	4	1	1	0	0	0	0	0	0	0	0	0	0	0	0	0	0
746	5497	4	1	2	0	0	0	0	0	0	0	0	0	0	0	0	0	0
747	113514	4	1	2	0	0	0	0	0	0	0	0	0	0	0	0	0	0
748	114716	4	1	1	0	0	0	0	0	0	0	0	0	0	0	0	0	0
749	121195	4	1	1	0	0	0	0	0	0	0	0	0	0	0	0	0	0
750	1504	4	2	1	0	0	0	0	0	0	0	0	0	0	0	0	0	0
751	798	4	2	2	0	0	0	0	0	0	0	0	0	0	0	0	0	0
752	8241	4	2	2	0	0	0	0	0	0	0	0	0	0	0	0	0	0
753	115009	4	2	1	0	0	0	0	0	0	0	0	0	0	0	0	0	0
754	115043	4	2	1	0	0	0	0	0	0	0	0	0	0	0	0	0	0
755	115272	4	2	1	0	0	0	0	0	0	0	0	0	0	0	0	0	0
756	117357	4	2	2	0	0	0	0	0	0	0	0	0	0	0	0	0	0
757	118578	4	2	1	0	0	0	0	0	0	0	0	0	0	0	0	0	0
758	123416	4	2	2	0	0	0	0	0	0	0	0	0	0	0	0	0	0
759	1459	4	3	2	0	0	0	0	0	0	0	0	0	0	0	0	0	0
760	3988	4	3	1	0	0	0	0	0	0	0	0	0	0	0	0	0	0
761	5926	4	3	1	0	0	0	0	0	0	0	0	0	0	0	0	0	0
762	5843	4	3	2	0	0	0	0	0	0	0	0	0	0	0	0	0	0
763	110642	4	3	1	0	0	0	0	0	0	0	0	0	0	0	0	0	0
764	121196	4	3	2	0	0	0	0	0	0	0	0	0	0	0	0	0	0
765	112878	4	4	2	0	0	0	0	0	0	0	0	0	0	0	0	0	0
766	115021	4	4	2	0	0	0	0	0	0	0	0	0	0	0	0	0	0
767	117592	4	4	2	0	0	0	0	0	0	0	0	0	0	0	0	0	0
768	118007	4	4	2	0	0	0	0	0	0	0	0	0	0	0	0	0	0
769	10111	4	5	1	0	0	0	0	0	0	0	0	0	0	0	0	0	0
770	9442	4	5	1	0	0	0	0	0	0	0	0	0	0	0	0	0	0
771	8542	4	5	1	0	0	0	0	0	0	0	0	0	0	0	0	0	0
772	6969	4	5	2	0	0	0	0	0	0	0	0	0	0	0	1	1	1
773	117585	4	5	2	0	0	0	0	0	0	0	0	0	0	0	0	0	0
774	121294	4	5	1	0	0	0	0	0	0	0	0	0	0	0	0	0	0
775	839	4	6	2	0	0	0	0	0	0	0	0	0	0	0	0	0	0
776	9692	4	6	1	0	0	0	0	0	0	0	0	0	0	0	0	0	0
777	9595	4	6	1	0	0	0	0	0	0	0	0	0	0	0	0	0	0
778	9434	4	6	1	0	0	0	0	0	0	0	0	0	0	0	0	0	0
779	113976	4	6	1	0	0	0	0	0	0	0	0	0	0	0	0	0	0
780	114448	4	6	2	1	0	0	1	0	0	0	0	1	0	0	0	0	1
781	116270	4	6	2	0	0	0	0	0	0	0	0	0	0	0	0	0	0
782	121293	4	6	2	0	0	0	0	0	0	0	0	0	0	0	0	0	0
783	121295	4	6	1	0	0	0	0	0	0	0	0	0	0	0	0	0	0
784	121098	4	7	2	0	0	0	0	0	0	0	0	0	0	0	0	0	0
785	121186	4	7	2	0	0	0	0	0	0	0	0	0	0	0	0	0	0
786	1442	4	8	1	0	0	0	0	0	0	0	0	0	0	0	0	0	0
787	2725	4	8	2	0	0	0	0	0	0	0	0	0	0	0	0	0	0
788	8006	4	8	2	0	0	0	0	0	0	0	0	0	0	0	0	0	0
789	8007	4	8	2	0	0	0	0	0	0	0	0	0	0	0	0	0	0
790	5448	4	8	1	0	0	0	0	0	0	0	0	0	0	0	0	0	0
791	110103	4	8	1	0	0	0	0	0	0	0	0	0	0	0	0	0	0
792	110424	4	8	1	0	0	0	0	0	0	0	0	0	0	0	0	0	0
793	117526	4	8	2	0	0	0	0	0	0	0	0	0	0	0	0	0	0
794	117976	4	8	2	0	0	0	0	0	0	0	0	0	0	0	0	0	0
795	120201	4	8	1	0	0	0	0	0	0	0	0	0	0	0	0	0	0
796	120208	4	8	1	0	0	0	0	0	0	0	0	0	0	0	0	0	0
797	6062	4	9	1	0	0	0	0	0	0	0	0	0	0	0	0	0	0
798	5933	4	9	1	0	0	0	0	0	0	0	0	0	0	0	0	0	0
799	10611	4	9	1	0	0	0	0	0	0	0	0	0	0	0	0	0	0
800	12543	4	9	2	0	0	0	0	0	0	0	0	0	0	0	0	0	0
801	117567	4	9	2	0	0	0	0	0	0	0	0	0	0	0	1	1	1
802	5616	4	10	2	0	0	0	0	0	0	0	0	0	0	0	0	0	0
803	10619	4	10	1	0	0	0	0	0	0	0	0	0	0	0	0	0	0
804	116238	4	10	1	0	0	0	0	0	0	0	0	0	0	0	0	0	0
805	117576	4	10	2	0	0	0	0	0	0	0	0	0	0	0	0	0	0
806	5932	4	12	2	0	0	0	0	0	0	0	0	0	0	0	0	0	0
807	6044	4	12	2	0	0	0	0	0	0	0	0	0	0	0	0	0	0
808	5352	4	12	2	0	0	0	0	0	0	0	0	0	0	0	0	0	0
809	12768	4	12	2	0	0	0	0	0	0	0	0	0	0	0	0	0	0
810	113973	4	12	1	0	0	0	0	0	0	0	0	0	0	0	0	0	0
811	114123	4	12	2	0	0	0	0	0	0	0	0	0	0	0	0	0	0
812	114422	4	12	1	0	0	0	0	0	0	0	0	0	0	0	0	0	0
813	115700	4	12	2	0	0	0	0	0	0	0	0	0	0	0	0	0	0
814	117568	4	12	1	0	0	0	0	0	0	0	0	0	0	0	0	0	0
815	118000	4	12	1	0	0	0	0	0	0	0	0	0	0	0	0	0	0
816	119231	4	12	1	0	0	0	0	0	0	0	0	0	0	0	0	0	0
817	120919	4	12	1	0	0	0	0	0	0	0	0	0	0	0	0	0	0
818	9256	4	13	1	0	0	0	0	0	0	0	0	0	0	0	0	0	0
819	116370	4	13	1	0	0	0	0	0	0	0	0	0	0	0	0	0	0
820	121197	4	13	2	0	0	0	0	0	0	0	0	0	0	0	0	0	0
821	5948	4	14	2	0	0	0	0	0	0	0	0	0	0	0	0	0	0
822	111258	4	14	2	0	0	0	0	0	0	0	0	0	0	0	0	0	0
823	114718	4	14	2	0	0	0	0	0	0	0	0	0	0	0	0	0	0
824	117772	4	14	2	0	0	0	0	0	0	0	0	0	0	0	0	0	0
825	7702	4	15	1	0	0	0	0	0	0	0	0	0	0	0	0	0	0
826	110536	4	16	2	0	0	0	0	0	0	0	0	0	0	0	0	0	0
827	110941	4	16	2	0	0	0	0	0	0	0	0	0	0	0	0	0	0
828	115273	4	16	1	0	0	0	0	0	0	0	0	0	0	0	0	0	0
829	111280	4	17	1	0	0	0	0	0	0	0	0	0	0	0	0	0	0
830	9427	4	18	2	0	0	0	0	0	0	0	0	0	0	0	0	0	0
831	8919	4	18	1	0	0	0	0	0	0	0	0	0	0	0	0	0	0
832	7653	4	18	2	0	0	0	0	0	0	0	0	0	0	0	0	0	0
833	111264	4	18	2	0	0	0	0	0	0	0	0	0	0	0	0	0	0
834	111271	4	18	2	0	0	0	0	0	0	0	0	0	0	0	0	0	0
835	111622	4	18	2	0	0	0	0	0	0	0	0	0	0	0	0	0	0
836	118546	4	18	2	0	0	0	0	0	0	0	0	0	0	0	0	0	0
837	122374	4	18	2	0	0	0	0	0	0	0	0	0	0	0	0	0	0
838	9368	4	24	1	0	0	0	0	0	0	0	0	0	0	0	0	0	0
839	9375	4	24	1	0	0	0	0	0	0	0	0	0	0	0	0	0	0
840	9380	4	24	2	0	0	0	0	0	0	0	0	0	0	0	0	0	0
841	12518	4	24	2	0	0	0	0	0	0	0	0	0	0	0	0	0	0
842	110339	4	24	1	0	0	0	0	0	0	0	0	0	0	0	0	0	0
843	111614	4	24	2	1	0	0	1	1	0	0	1	1	0	0	0	0	1
844	113974	4	24	1	0	0	0	0	0	0	0	0	0	0	0	0	0	0
845	114430	4	24	1	1	0	0	1	0	0	0	0	1	0	0	0	0	1
846	114486	4	24	2	0	0	0	0	0	0	0	0	0	0	0	0	0	0
847	115091	4	24	2	0	0	0	0	0	0	0	0	0	0	0	0	0	0
848	117251	4	24	1	0	0	0	0	0	0	0	0	0	0	0	0	0	0
849	117358	4	24	2	0	0	0	0	0	0	0	0	0	0	0	0	0	0
850	118562	4	24	1	0	0	0	0	0	0	0	0	0	0	0	0	0	0
851	1545	4	30	2	0	0	0	0	0	0	0	0	0	0	0	0	0	0
852	9476	4	30	1	0	0	0	0	0	0	0	0	0	0	0	0	0	0
853	8619	4	30	2	0	0	0	0	0	0	0	0	0	0	0	0	0	0
854	113873	4	30	1	0	0	0	0	0	0	0	0	0	0	0	0	0	0
855	8785	4	36	1	0	0	0	0	0	0	0	0	0	0	0	0	0	0
856	8536	4	36	2	0	0	0	0	0	0	0	0	0	0	0	0	0	0
857	8223	4	36	2	0	0	0	0	0	0	0	0	0	0	0	0	0	0
858	110518	4	36	1	0	0	0	0	0	0	0	0	0	0	0	0	0	0
859	113064	4	36	2	0	0	0	0	0	0	0	0	0	0	0	0	0	0
860	113865	4	36	1	0	0	0	0	0	0	0	0	0	0	0	0	0	0
861	117992	4	36	2	0	0	0	0	0	0	0	0	0	0	0	0	0	0
862	5311	4	42	2	0	0	0	0	0	0	0	0	0	0	0	0	0	0
863	7854	4	48	2	0	0	0	0	0	0	0	0	0	0	0	0	0	0
864	6635	4	48	2	0	0	0	0	0	0	0	0	0	0	0	0	0	0
865	10446	4	48	2	0	0	0	0	0	0	0	0	0	0	0	0	0	0
866	117968	4	48	1	0	0	0	0	0	0	0	0	0	0	0	0	0	0
867	119768	4	48	2	0	0	0	0	0	0	0	0	0	0	0	1	1	1
868	119846	4	48	1	0	0	0	0	0	0	0	0	0	0	0	0	0	0
869	5949	4	60	1	0	0	0	0	0	0	0	0	0	0	0	0	0	0
870	5849	4	60	2	0	0	0	0	0	0	0	0	0	0	0	0	0	0
871	10686	4	60	1	0	0	0	0	0	0	0	0	0	0	0	0	0	0
872	110316	4	60	1	0	0	0	0	0	0	0	0	0	0	0	0	0	0
873	111990	4	60	1	0	0	0	0	0	0	0	0	0	0	0	0	0	0
874	117486	4	60	2	0	0	0	0	0	0	0	0	0	0	0	0	0	0
875	117804	4	60	2	0	0	0	0	0	0	0	0	0	0	0	0	0	0
876	117984	4	60	2	0	0	0	0	0	0	0	0	0	0	0	0	0	0
877	9464	4	72	2	0	0	0	0	0	0	0	0	0	0	0	0	0	0
878	8914	4	72	2	0	0	0	0	0	0	0	0	0	0	0	0	0	0
879	113302	4	72	1	0	0	0	0	0	0	0	0	0	0	0	0	0	0
880	114686	4	72	2	0	0	0	0	0	0	0	0	0	0	0	0	0	0
881	8220	4	84	2	0	0	0	0	0	0	0	0	0	0	0	0	0	0
882	6648	4	96	2	0	0	0	0	0	0	0	0	0	0	0	0	0	0
883	110934	4	108	2	0	0	0	0	0	0	0	0	0	0	0	0	0	0
884	3962	4	120	2	0	0	0	0	0	0	0	0	0	0	0	0	0	0
885	9469	4	120	2	0	0	0	0	0	0	0	0	0	0	0	0	0	0
886	7356	4	120	2	0	0	0	0	0	0	0	0	0	0	0	0	0	0
887	110405	4	120	2	0	0	0	0	0	0	0	0	0	0	0	0	0	0
888	113876	4	120	2	0	0	0	0	0	0	0	0	0	0	0	0	0	0
					13	2	1	15	13	4	1	17	22	8	0	12	20	37

## Sheet: Key
Variable
Breed	0=Dairy	1= Dairy cross	2=Shorthorn	3=Shorthorn Zebu	4=Zebu
Sex	1=Male	2=Female
Tryps	1=Positive	0=Negative
